# Supplementary material for: Effects of UV Stress in Promoting Antioxidant Activities in Fungal Species Тrametes versicolor (L.) Lloyd and Flammulina velutipes (Curtis) Singer
Source: Antioxidants (Basel). 2023 Jan 28;12(2):302. doi: 10.3390/antiox12020302 (PMC9952144; doi:10.3390/antiox12020302)
Supplement: Supplementary file 1 [file antioxidants-12-00302-s001.zip]

Archive with 1 entries (1 files):
- antioxidants-2155750-supplementary.pdf
